# Supplementary material for: Perceived stress and resilience levels during the COVID-19 pandemic among critical care nurses in Saudi Arabia: a correlational cross-sectional study
Source: PeerJ. 2022 May 6;10:e13164. doi: 10.7717/peerj.13164 (PMC9083530; doi:10.7717/peerj.13164)
Supplement: Supplemental Information 1 [file peerj-10-13164-s001.xlsx]

## Sheet: Form Responses 1
Timestamp	Age :	gender	Marital status :	Do you have children :	Level of education :	Years of working experience:	Where do you live :	Working area	Have you took care of patient with covid-19	[I have felt affected as if something serious will happen unexpectedly with the epidemic.]	[I have felt that I am unable to control the important things in my life due to the epidemic.]	[I have been nervous or stressed by the epidemic.]	[I have felt unable to cope with the things I have to do to control the possible infection.]	[I have been upset that things related to the epidemic are out of my control.]	[I have felt that the difficulties accumulate in these days of the epidemic and I feel unable to overcome them]	select your answer [I have been confident about my ability to handle my personal epidemic related]	select your answer [I have felt that things are going well (optimistic) with the epidemic]	select your answer [I have felt that I can control the difficulties that could appear in my life due to the infection.]	select your answer [I have felt that I have everything under control in relation to the epidemic.]	select your answer [I am able to adapt when changes occur]	select your answer [I can deal with whatever comes my way]	select your answer [I try to see the humorous side of things when I am faced with problems ]	select your answer [Having to cope with stress can make me stronger ]	select your answer [I tend to bounce back after illness, injury, or other hardships]	select your answer [I believe I can achieve my goals , even if there are obstacles.]	select your answer [Under pressure , I stay focused and think clearly]	select your answer [I am not easily discourage by failure ]	select your answer [I think of myself as a strong person when dealing with life's challenges and difficulties]	select your answer [I am able to handle unpleasant or painful feelings like sadness , fear , and anger]
2021-02-15 12:13:19	20-25 years	Female	Single	No	Bachelor degree	Under a year	Home			never (0)	never (0)	never (0)	never (0)	never (0)	never (0)	never (4)	never (4)	never (4)	never (4)		not true at all (0)	not true at all (0)			not true at all (0)				not true at all (0)
2021-03-01 07:41:16	30-40 years	Male	Single	No	Bachelor degree	10-15 years	apartment	intervention	Yes	always (4)	always (4)	always (4)	always (4)	always (4)	always (4)	never (4)	never (4)	never (4)	never (4)		not true at all (0)	not true at all (0)			not true at all (0)				not true at all (0)
2021-03-01 07:45:56	30-40 years	Female	Single	No	Bachelor degree	6-9 years	Dormitory	OR	Yes	almost always (3)	almost always (3)	almost always (3)	almost never (1)	always (4)	occasionally (2)	always (0)	always (0)	always (0)	almost always (1)		true nearly all the time (4)	true nearly all the time (4)			true nearly all the time (4)				often true (3)
2021-03-01 07:51:03	25-30 years	Male	Married	Yes	Bachelor degree	3-5 years	Home	PACU	Yes	almost never (1)	never (0)	almost never (1)	never (0)	almost never (1)	never (0)	almost never (3)	almost never (3)	almost never (3)	never (4)		rarely true (1)	rarely true (1)			not true at all (0)				not true at all (0)
2021-03-01 07:57:50	30-40 years	Female	Married	Yes	Bachelor degree	6-9 years	Home	OR	Yes	occasionally (2)	occasionally (2)	always (4)	occasionally (2)	occasionally (2)	occasionally (2)	always (0)	always (0)	occasionally (2)	occasionally (2)		true nearly all the time (4)	often true (3)			often true (3)				true nearly all the time (4)
2021-03-01 08:27:12	30-40 years	Female	Married	Yes	Bachelor degree	6-9 years	Dormitory	ED	Yes	almost always (3)	occasionally (2)	occasionally (2)	occasionally (2)	occasionally (2)	occasionally (2)	almost always (1)	almost always (1)	almost always (1)	almost always (1)		often true (3)	often true (3)			often true (3)				sometimes true (2)
2021-03-01 09:51:50	30-40 years	Female	Married	Yes	Bachelor degree	6-9 years	Home	OR	Yes	occasionally (2)	occasionally (2)	always (4)	occasionally (2)	occasionally (2)	occasionally (2)	always (0)	always (0)	occasionally (2)	occasionally (2)		true nearly all the time (4)	often true (3)			often true (3)				true nearly all the time (4)
2021-03-01 20:36:42	30-40 years	Male	Single	No	Master degree	10-15 years	Dormitory	OR	Yes	occasionally (2)	almost always (3)	occasionally (2)	never (0)	almost never (1)	almost never (1)	always (0)	always (0)	almost always (1)	almost always (1)		true nearly all the time (4)	true nearly all the time (4)			true nearly all the time (4)				true nearly all the time (4)
2021-03-01 20:58:56	25-30 years	Female	Single	No	Bachelor degree	6-9 years	Dormitory	NICU	No	almost never (1), occasionally (2)	almost never (1)	occasionally (2)	occasionally (2)	occasionally (2)	occasionally (2)	almost always (1)	almost always (1)	almost always (1)	almost always (1)		sometimes true (2)	sometimes true (2)			sometimes true (2)				sometimes true (2)
2021-03-02 00:30:30	30-40 years	Female	Single	No	Bachelor degree	6-9 years	Dormitory	ICU 5 F	Yes	occasionally (2)	almost never (1)	occasionally (2)	almost never (1)	occasionally (2)	almost never (1)	almost always (1)	almost always (1)	almost always (1)	almost always (1)		often true (3)	often true (3)			often true (3)				often true (3)
2021-03-02 00:30:46	30-40 years	Female	Single	No	Bachelor degree	6-9 years	Dormitory	ICU 5 F	Yes	occasionally (2)	almost never (1)	occasionally (2)	almost never (1)	occasionally (2)	almost never (1)	almost always (1)	almost always (1)	almost always (1)	almost always (1)		often true (3)	often true (3)			often true (3)				often true (3)
2021-03-02 01:41:10	30-40 years	Female	Married	Yes	Bachelor degree	6-9 years	Home	CSOR	Yes	always (4)	occasionally (2)	almost always (3)	occasionally (2)	occasionally (2)	occasionally (2)	occasionally (2)	occasionally (2)	occasionally (2)	almost never (3)		true nearly all the time (4)	often true (3)			often true (3)				often true (3)
2021-03-02 03:59:33	30-40 years	Female	Married	Yes	Bachelor degree	10-15 years	Home	OR	Yes	occasionally (2), almost always (3)	always (4)	always (4)	always (4)	always (4)	always (4)	almost always (1)	occasionally (2)	never (4)	never (4)		often true (3)	sometimes true (2)			often true (3)				often true (3)
2021-03-02 19:29:01	45+ years	Female	Married	Yes	Master degree	15+ years	Dormitory	NICU	No	occasionally (2)	occasionally (2)	occasionally (2)	occasionally (2)	occasionally (2)	occasionally (2)	occasionally (2)	occasionally (2)	occasionally (2)	occasionally (2)		sometimes true (2)	sometimes true (2)			sometimes true (2)				sometimes true (2)
2021-03-04 21:13:26	30-40 years	Female	Married	Yes	Bachelor degree	6-9 years	Home	ED	Yes	occasionally (2)	occasionally (2)	occasionally (2)	occasionally (2)	almost never (1), occasionally (2)	occasionally (2)	occasionally (2)	occasionally (2)	occasionally (2)	occasionally (2)	rarely true (1)	rarely true (1)	rarely true (1)	rarely true (1)	rarely true (1)	rarely true (1)	rarely true (1)	rarely true (1)	rarely true (1)	rarely true (1)
2021-03-06 16:37:11	30-40 years	Female	Single	No	Master degree	10-15 years	accomodation provided by the KAAUH	ED	Yes	occasionally (2)	almost always (3)	occasionally (2)	occasionally (2)	occasionally (2)	occasionally (2)	almost always (1)	almost always (1)	occasionally (2)	occasionally (2)	often true (3)	often true (3)	often true (3)	sometimes true (2)	sometimes true (2)	often true (3)	sometimes true (2)	sometimes true (2)	sometimes true (2)	sometimes true (2)
2021-03-07 18:00:33	45+ years	Female	Single	Yes	Bachelor degree	15+ years	Hospital accommodation	OR	Yes	occasionally (2)	almost always (3)	occasionally (2)	almost never (1)	almost never (1)	almost never (1)	always (0)	always (0)	always (0)	always (0)	true nearly all the time (4)	true nearly all the time (4)	often true (3)	true nearly all the time (4)	true nearly all the time (4)	true nearly all the time (4)	true nearly all the time (4)	true nearly all the time (4)	true nearly all the time (4)	true nearly all the time (4)
2021-03-07 18:07:33	25-30 years	Female	Single	No	Bachelor degree	6-9 years	Dormitory	CSOR	Yes	almost always (3)	always (4)	almost always (3)	always (4)	almost always (3)	always (4)	occasionally (2)	occasionally (2)	almost always (1)	almost never (3)	sometimes true (2)	often true (3)	sometimes true (2)	rarely true (1)	sometimes true (2)	rarely true (1)	often true (3)	sometimes true (2)	sometimes true (2)	sometimes true (2)
2021-03-07 18:09:53	30-40 years	Female	Single	No	Bachelor degree	6-9 years	Dormitory	OR	Yes	almost always (3)	occasionally (2)	occasionally (2)	occasionally (2)	occasionally (2)	occasionally (2)	almost always (1)	almost always (1)	occasionally (2)	occasionally (2)	often true (3)	often true (3)	often true (3)	often true (3)	sometimes true (2)	true nearly all the time (4)	true nearly all the time (4)	true nearly all the time (4)	true nearly all the time (4)	true nearly all the time (4)
2021-03-07 21:09:55	30-40 years	Female	Married	No	Diploma degree	15+ years	Dormitory	OR	No	never (0)	never (0)	never (0)	never (0)	never (0)	never (0)	almost always (1)	never (4)	almost always (1)	always (0)	true nearly all the time (4)	true nearly all the time (4)	true nearly all the time (4)	true nearly all the time (4)	true nearly all the time (4)	true nearly all the time (4)	true nearly all the time (4)	true nearly all the time (4)	true nearly all the time (4)	true nearly all the time (4)
2021-03-08 20:22:00	25-30 years	Male	Divorced	No	Bachelor degree	3-5 years	Home	ED	Yes	occasionally (2)	always (4)	occasionally (2)	occasionally (2)	almost never (1)	never (0)	almost always (1)	always (0)	almost always (1)	almost always (1)	often true (3)	true nearly all the time (4)	often true (3)	true nearly all the time (4)	true nearly all the time (4)	often true (3)	true nearly all the time (4)	sometimes true (2)	true nearly all the time (4)	true nearly all the time (4)
2021-03-08 20:22:08	25-30 years	Male	Divorced	No	Bachelor degree	3-5 years	Home	ED	Yes	occasionally (2)	always (4)	occasionally (2)	occasionally (2)	almost never (1)	never (0)	almost always (1)	always (0)	almost always (1)	almost always (1)	often true (3)	true nearly all the time (4)	often true (3)	true nearly all the time (4)	true nearly all the time (4)	often true (3)	true nearly all the time (4)	sometimes true (2)	true nearly all the time (4)	true nearly all the time (4)
2021-03-08 20:24:52	30-40 years	Male	Married	Yes	Bachelor degree	6-9 years	Home	ED	Yes	occasionally (2)	almost always (3)	almost always (3)	almost always (3)	almost always (3)	almost always (3)	occasionally (2)	almost always (1)	almost always (1)	occasionally (2)	sometimes true (2)	often true (3)	often true (3)	sometimes true (2)	often true (3)	often true (3)	sometimes true (2)	rarely true (1)	often true (3)	rarely true (1)
2021-03-08 20:29:17	30-40 years	Male	Single	No	Bachelor degree	6-9 years	With relatives/ friends	ED	Yes	always (4)	occasionally (2)	occasionally (2)	never (0)	occasionally (2)	occasionally (2)	always (0)	always (0)	always (0)	occasionally (2)	true nearly all the time (4)	true nearly all the time (4)	often true (3)	true nearly all the time (4)	true nearly all the time (4)	true nearly all the time (4)	true nearly all the time (4)	true nearly all the time (4)	true nearly all the time (4)	true nearly all the time (4)
2021-03-08 20:41:00	30-40 years	Male	Married	Yes	Bachelor degree	15+ years	Dormitory	ICU 5 F	Yes	occasionally (2)	never (0)	almost never (1)	almost never (1)	almost never (1)	never (0)	always (0)	almost always (1)	always (0)	always (0)	true nearly all the time (4)	true nearly all the time (4)	true nearly all the time (4)	true nearly all the time (4)	true nearly all the time (4)	true nearly all the time (4)	true nearly all the time (4)	true nearly all the time (4)	true nearly all the time (4)	often true (3)
2021-03-08 20:44:10	30-40 years	Female	Married	Yes	Bachelor degree	10-15 years	Dormitory	ICU 5 F	Yes	always (4)	always (4)	always (4)	always (4)	always (4)	almost always (3)	almost always (1)	occasionally (2)	occasionally (2)	almost never (3)	true nearly all the time (4)	often true (3)	often true (3)	true nearly all the time (4)	true nearly all the time (4)	true nearly all the time (4)	true nearly all the time (4)	true nearly all the time (4)	true nearly all the time (4)	true nearly all the time (4)
2021-03-08 20:54:49	30-40 years	Female	Married	Yes	Bachelor degree	15+ years	Home	NICU	No	occasionally (2)	always (4)	almost always (3)	occasionally (2)	almost always (3)	occasionally (2)	occasionally (2)	always (0)	always (0)	almost always (1)	true nearly all the time (4)	true nearly all the time (4)	true nearly all the time (4)	sometimes true (2)	true nearly all the time (4)	true nearly all the time (4)	true nearly all the time (4)	true nearly all the time (4)	true nearly all the time (4)	true nearly all the time (4)
2021-03-09 16:05:57	25-30 years	Female	Single	No	Bachelor degree	6-9 years	Work housing	OR	Yes	always (4)	always (4)	always (4)	almost always (3)	always (4)	almost always (3)	occasionally (2)	never (4)	almost never (3)	occasionally (2)	often true (3)	often true (3)	often true (3)	often true (3)	often true (3)	true nearly all the time (4)	often true (3)	sometimes true (2)	sometimes true (2)	sometimes true (2)
2021-03-09 16:46:26	30-40 years	Female	Married	Yes	Bachelor degree	10-15 years	Home	NICU	No	occasionally (2)	always (4)	occasionally (2)	never (0)	occasionally (2)	occasionally (2)	never (4)	occasionally (2)	almost never (3)	never (4)	true nearly all the time (4)	true nearly all the time (4)	often true (3)	true nearly all the time (4)	often true (3)	sometimes true (2), often true (3)	true nearly all the time (4)	often true (3)	true nearly all the time (4)	often true (3)
2021-03-09 21:56:53	25-30 years	Female	Single	No	Master degree	3-5 years	Dormitory	OR	Yes	never (0)	occasionally (2)	almost never (1)	never (0)	never (0)	never (0)	almost never (3)	almost never (3)	almost never (3)	almost never (3)	rarely true (1)	rarely true (1)	rarely true (1)	rarely true (1)	rarely true (1)	rarely true (1)	rarely true (1)	rarely true (1)	rarely true (1)	rarely true (1)
2021-03-09 21:58:42	30-40 years	Female	Single	No	Bachelor degree	10-15 years	Dormitory	OR	Yes	always (4)	always (4)	always (4)	always (4)	always (4)	always (4)	almost always (1)	almost always (1)	almost always (1)	occasionally (2)	sometimes true (2)	sometimes true (2)	sometimes true (2)	sometimes true (2)	sometimes true (2)	sometimes true (2)	often true (3)	often true (3)	often true (3)	often true (3)
2021-03-09 22:02:07	30-40 years	Male	Married	Yes	Bachelor degree	10-15 years	Home	OR	Yes	never (0)	occasionally (2)	almost never (1)	occasionally (2)	occasionally (2)	almost never (1)	occasionally (2)	almost never (3)	occasionally (2)	occasionally (2)	sometimes true (2)	sometimes true (2)	rarely true (1)	sometimes true (2)	often true (3)	true nearly all the time (4)	true nearly all the time (4)	true nearly all the time (4)	often true (3)	rarely true (1)
2021-03-09 22:03:15	30-40 years	Male	Married	Yes	Bachelor degree	10-15 years	Home	OR	No	almost never (1)	almost never (1)	almost never (1)	almost never (1)	almost never (1)	almost never (1)	almost always (1)	occasionally (2)	occasionally (2)	occasionally (2)	true nearly all the time (4)	true nearly all the time (4)	true nearly all the time (4)	often true (3)	true nearly all the time (4)	true nearly all the time (4)	true nearly all the time (4)	often true (3)	often true (3)	often true (3)
2021-03-10 00:25:31	30-40 years	Male	Married	Yes	Bachelor degree	3-5 years	Home	OR	Yes	occasionally (2)	occasionally (2)	occasionally (2)	occasionally (2)	occasionally (2)	occasionally (2)	occasionally (2)	occasionally (2)	occasionally (2)	occasionally (2)	sometimes true (2)	sometimes true (2)	sometimes true (2)	sometimes true (2)	sometimes true (2)	sometimes true (2)	sometimes true (2)	sometimes true (2)	sometimes true (2)	sometimes true (2)
2021-03-10 04:03:07	25-30 years	Female	Single	No	Bachelor degree	1-2 years	Accomodation	OR	Yes	occasionally (2)	almost never (1)	occasionally (2)	never (0)	never (0)	never (0)	almost always (1)	almost always (1)	occasionally (2)	occasionally (2)	often true (3)	often true (3)	often true (3)	sometimes true (2)	often true (3)	true nearly all the time (4)	sometimes true (2)	not true at all (0)	sometimes true (2)	sometimes true (2)
2021-03-10 07:33:45	25-30 years	Female	Single	No	Master degree	3-5 years	Dormitory	OR	Yes	never (0)	occasionally (2)	almost never (1)	never (0)	never (0)	never (0)	almost never (3)	almost never (3)	almost never (3)	almost never (3)	rarely true (1)	rarely true (1)	rarely true (1)	rarely true (1)	rarely true (1)	rarely true (1)	rarely true (1)	rarely true (1)	rarely true (1)	rarely true (1)
2021-03-10 08:18:07	25-30 years	Female	Single	No	Bachelor degree	6-9 years	Dormitory	CSOR	Yes	occasionally (2)	occasionally (2)	occasionally (2)	occasionally (2)	occasionally (2)	occasionally (2)	occasionally (2)	almost always (1)	occasionally (2)	occasionally (2)	often true (3)	often true (3)	often true (3)	often true (3)	often true (3)	true nearly all the time (4)	often true (3)	often true (3)	true nearly all the time (4)	often true (3)
2021-03-10 08:43:44	30-40 years	Female	Married	Yes	Bachelor degree	10-15 years	Dormitory	NICU	Yes	always (4)	always (4)	always (4)	always (4)	always (4)	occasionally (2)	occasionally (2)	occasionally (2)	occasionally (2)	occasionally (2)	often true (3)	often true (3)	often true (3)	often true (3)	often true (3)	often true (3)	sometimes true (2)	sometimes true (2)	sometimes true (2)	sometimes true (2)
2021-03-10 08:54:32	30-40 years	Female	Single	No	Bachelor degree	6-9 years	Hospital accommodation	NICU	Yes	always (4)	almost never (1)	almost always (3)	never (0)	almost never (1)	almost never (1)	always (0)	always (0)	always (0)	always (0)	often true (3)	true nearly all the time (4)	true nearly all the time (4)	true nearly all the time (4)	true nearly all the time (4)	true nearly all the time (4)	true nearly all the time (4)	true nearly all the time (4)	true nearly all the time (4)	true nearly all the time (4)
2021-03-10 13:22:45	45+ years	Female	Married	No	Bachelor degree	15+ years	Home	ICU 5 F	No	occasionally (2)	occasionally (2)	almost always (3)	occasionally (2)	occasionally (2)	occasionally (2)	almost always (1)	occasionally (2)	almost always (1)	almost always (1)	often true (3)	often true (3)	often true (3)	often true (3)	often true (3)	often true (3)	often true (3)	often true (3)	true nearly all the time (4)	often true (3)
2021-03-10 14:33:17	30-40 years	Female	Married	No	Bachelor degree	10-15 years	PNU Single Staff housing	NICU	No	occasionally (2)	occasionally (2)	occasionally (2)	almost never (1)	almost always (3)	almost never (1)	always (0)	occasionally (2)	almost never (3)	occasionally (2), almost always (1)	true nearly all the time (4)	true nearly all the time (4)	true nearly all the time (4)	true nearly all the time (4)	true nearly all the time (4)	true nearly all the time (4)	true nearly all the time (4)	often true (3)	often true (3)	rarely true (1), sometimes true (2)
2021-03-10 16:13:49	25-30 years	Female	Single	No	Bachelor degree	3-5 years	SB1 BUILDING PRINCESS NOURAH UNIVERSITY	CSOR	Yes	occasionally (2)	occasionally (2)	occasionally (2)	almost never (1)	almost never (1)	almost never (1)	almost always (1)	occasionally (2)	almost always (1)	occasionally (2)	often true (3)	often true (3)	often true (3)	often true (3)	often true (3)	often true (3)	often true (3)	often true (3)	often true (3)	often true (3)
2021-03-10 16:54:52	45+ years	Female	Single	No	Bachelor degree	15+ years	Hospital provided accomodation	NICU	No	occasionally (2)	almost always (3)	almost always (3)	occasionally (2)	almost always (3)	always (4)	almost always (1)	always (0)	almost always (1)	almost always (1)	often true (3)	often true (3)	sometimes true (2)	often true (3)	often true (3)	often true (3)	sometimes true (2)	often true (3)	often true (3)	sometimes true (2)
2021-03-11 00:21:53	25-30 years	Female	Single	No	Master degree	6-9 years	Home	NICU	Suspected	occasionally (2), almost always (3)	occasionally (2)	occasionally (2)	occasionally (2), almost always (3)	almost always (3)	occasionally (2)	almost always (1)	occasionally (2)	occasionally (2)	occasionally (2)	often true (3)	often true (3)	sometimes true (2)	often true (3)	sometimes true (2)	often true (3)	sometimes true (2)	sometimes true (2)	sometimes true (2), often true (3)	often true (3)
2021-03-11 10:26:40	30-40 years	Male	Single	No	Master degree	10-15 years	Home	ED	Yes	almost always (3)	almost always (3)	almost always (3)	almost always (3)	almost always (3)	almost always (3)	occasionally (2)	occasionally (2)	occasionally (2)	occasionally (2)	sometimes true (2)	sometimes true (2)	sometimes true (2)	sometimes true (2)	sometimes true (2)	sometimes true (2)	sometimes true (2)	sometimes true (2)	sometimes true (2)	sometimes true (2)
2021-03-11 10:53:45	25-30 years	Female	Married	No	Bachelor degree	6-9 years	Dormitory	NICU	Yes	never (0)	never (0)	occasionally (2)	never (0)	never (0)	never (0)	never (4)	never (4)	never (4)	never (4)	often true (3)	often true (3)	often true (3)	often true (3)	often true (3)	often true (3)	often true (3)	often true (3)	often true (3)	often true (3)
2021-03-11 10:55:23	30-40 years	Female	Single	No	Bachelor degree	10-15 years	Dormitory	ICU 5 F	Yes	occasionally (2)	almost always (3)	almost never (1)	occasionally (2)	occasionally (2)	occasionally (2)	almost always (1)	occasionally (2)	occasionally (2)	occasionally (2)	sometimes true (2)	often true (3)	often true (3)	often true (3)	often true (3)	often true (3)	often true (3)	often true (3)	often true (3)	often true (3)
2021-03-11 11:12:18	25-30 years	Female	Single	No	Bachelor degree	6-9 years	Dormitory	ICU 5 F	Yes	almost always (3)	almost always (3)	almost always (3)	occasionally (2)	almost always (3)	almost always (3)	occasionally (2)	almost never (3)	almost never (3)	almost never (3)	sometimes true (2)	sometimes true (2)	sometimes true (2)	sometimes true (2)	sometimes true (2)	sometimes true (2)	sometimes true (2)	sometimes true (2)	sometimes true (2)	sometimes true (2)
2021-03-11 20:18:10	30-40 years	Male	Single	No	Bachelor degree	10-15 years	Home	ICU 5 F	Yes	almost always (3)	almost always (3)	occasionally (2)	occasionally (2)	occasionally (2)	occasionally (2)	almost always (1)	almost always (1)	almost always (1)	occasionally (2)	often true (3)	sometimes true (2)	often true (3)	often true (3)	often true (3)	sometimes true (2)	often true (3)	often true (3)	often true (3)	often true (3)
2021-03-11 20:29:19	30-40 years	Male	Single	No	Bachelor degree	10-15 years	Home	ICU 5 F	Yes	almost always (3)	almost always (3)	occasionally (2)	occasionally (2)	occasionally (2)	occasionally (2)	almost always (1)	almost always (1)	almost always (1)	occasionally (2)	often true (3)	sometimes true (2)	often true (3)	often true (3)	often true (3)	sometimes true (2)	often true (3)	often true (3)	often true (3)	often true (3)
2021-03-11 20:33:45	30-40 years	Female	Married	Yes	Bachelor degree	6-9 years	Dormitory	CSOR	Yes	always (4)	always (4)	always (4)	always (4)	always (4)	always (4)	always (0)	always (0)	occasionally (2)	occasionally (2)	true nearly all the time (4)	true nearly all the time (4)	true nearly all the time (4)	true nearly all the time (4)	true nearly all the time (4)	true nearly all the time (4)	often true (3)	sometimes true (2)	true nearly all the time (4)	true nearly all the time (4)
2021-03-11 20:33:50	30-40 years	Female	Married	Yes	Bachelor degree	10-15 years	Dormitory	CSOR	Yes	always (4)	always (4)	always (4)	almost always (3)	almost always (3)	always (4)	occasionally (2)	occasionally (2)	occasionally (2)	occasionally (2)	sometimes true (2)	sometimes true (2)	true nearly all the time (4)	true nearly all the time (4)	true nearly all the time (4)	sometimes true (2)	often true (3)	sometimes true (2)	sometimes true (2)	rarely true (1)
2021-03-11 20:42:20	30-40 years	Female	Married	Yes	Bachelor degree	3-5 years	Dormitory	NICU	No	always (4)	almost always (3)	always (4)	always (4)	almost always (3)	always (4)	almost always (1)	always (0)	always (0)	always (0)	true nearly all the time (4)	true nearly all the time (4)	true nearly all the time (4)	true nearly all the time (4)	true nearly all the time (4)	true nearly all the time (4)	true nearly all the time (4)	true nearly all the time (4)	true nearly all the time (4)	true nearly all the time (4)
2021-03-11 20:45:52	30-40 years	Female	Married	Yes	Bachelor degree	3-5 years	Dormitory	NICU	No	always (4)	almost always (3)	always (4)	always (4)	almost always (3)	always (4)	almost always (1)	always (0)	always (0)	always (0)	true nearly all the time (4)	true nearly all the time (4)	true nearly all the time (4)	true nearly all the time (4)	true nearly all the time (4)	true nearly all the time (4)	true nearly all the time (4)	true nearly all the time (4)	true nearly all the time (4)	true nearly all the time (4)
2021-03-11 20:45:55	25-30 years	Female	Single	No	Bachelor degree	6-9 years	Dormitory	NICU	No	occasionally (2)	occasionally (2)	almost never (1)	never (0)	never (0)	almost never (1)	always (0)	always (0)	almost always (1)	almost always (1)	often true (3)	often true (3)	often true (3)	true nearly all the time (4)	sometimes true (2)	often true (3)	often true (3)	true nearly all the time (4)	true nearly all the time (4)	true nearly all the time (4)
2021-03-11 20:50:34	30-40 years	Female	Single	No	Diploma degree	6-9 years	Hospital accomodation	NICU	Yes	almost always (3)	occasionally (2)	almost always (3)	occasionally (2)	almost always (3)	almost never (1)	almost always (1)	almost always (1)	almost always (1)	almost always (1)	often true (3)	often true (3)	often true (3)	often true (3)	often true (3)	often true (3)	often true (3)	often true (3)	often true (3)	often true (3)
2021-03-11 21:08:34	30-40 years	Female	Single	No	Bachelor degree	6-9 years	Home	PICU	Yes	almost always (3)	almost always (3)	occasionally (2)	almost never (1)	almost never (1)	occasionally (2)	almost always (1)	occasionally (2)	occasionally (2)	occasionally (2)	often true (3)	often true (3)	often true (3)	often true (3)	true nearly all the time (4)	often true (3)	often true (3)	sometimes true (2)	often true (3)	often true (3)
2021-03-11 21:11:26	30-40 years	Female	Married	Yes	Bachelor degree	6-9 years	Home	PICU	No	always (4)	almost always (3)	almost always (3)	occasionally (2)	always (4)	almost always (3)	occasionally (2)	occasionally (2)	occasionally (2)	occasionally (2)	often true (3)	often true (3)	often true (3)	often true (3)	often true (3)	often true (3)	often true (3)	sometimes true (2)	sometimes true (2)	sometimes true (2)
2021-03-11 21:14:06	30-40 years	Female	Married	Yes	Bachelor degree	6-9 years	Home	PICU	No	always (4)	occasionally (2)	always (4)	always (4)	almost always (3)	always (4)	almost always (1)	almost always (1)	almost always (1)	occasionally (2)	often true (3)	often true (3)	often true (3)	often true (3)	often true (3)	often true (3)	often true (3)	often true (3)	often true (3)	often true (3)
2021-03-15 06:18:28	30-40 years	Female	Single	No	Bachelor degree	6-9 years	Home	PICU	Yes	almost always (3)	almost always (3)	occasionally (2)	almost never (1)	almost never (1)	occasionally (2)	almost always (1)	occasionally (2)	occasionally (2)	occasionally (2)	often true (3)	often true (3)	often true (3)	often true (3)	true nearly all the time (4)	often true (3)	often true (3)	sometimes true (2)	often true (3)	often true (3)
2021-03-15 06:28:31	30-40 years	Female	Single	Yes	Bachelor degree	6-9 years	Dormitory	NICU	No	almost always (3)	almost always (3)	always (4)	always (4)	almost always (3)	almost always (3)	occasionally (2)	occasionally (2)	occasionally (2)	occasionally (2)	sometimes true (2)	sometimes true (2)	sometimes true (2)	sometimes true (2)	sometimes true (2)	often true (3)	often true (3)	often true (3)	sometimes true (2)	sometimes true (2)
2021-03-15 09:41:11	45+ years	Female	Divorced	Yes	Diploma degree	15+ years	Dormitory	CSOR	Yes	occasionally (2)	almost always (3)	occasionally (2)	almost never (1)	occasionally (2)	occasionally (2)	almost always (1)	almost never (3)	always (0)	almost always (1)	often true (3)	often true (3)	sometimes true (2)	often true (3)	sometimes true (2), often true (3)	often true (3)	sometimes true (2)	often true (3)	often true (3)	often true (3)
2021-03-16 22:24:39	25-30 years	Female	Married	Yes	Bachelor degree	3-5 years	Home	ED	Yes	almost always (3)	almost never (1)	always (4)	almost always (3)	occasionally (2)	occasionally (2)	almost always (1)	almost never (3)	almost never (3)	almost never (3)	often true (3)	rarely true (1)	sometimes true (2)	sometimes true (2)	often true (3)	often true (3)	sometimes true (2)	rarely true (1)	rarely true (1)	sometimes true (2)
2021-03-18 12:51:24	30-40 years	Female	Married	Yes	Bachelor degree	10-15 years	Dormitory	ICU 5 F	Yes	always (4)	always (4)	always (4)	almost always (3)	almost always (3)	occasionally (2), almost always (3)	occasionally (2)	occasionally (2)	occasionally (2)	almost never (3), occasionally (2)	sometimes true (2)	sometimes true (2)	sometimes true (2)	sometimes true (2)	sometimes true (2)	rarely true (1)	rarely true (1)	sometimes true (2)	sometimes true (2)	sometimes true (2)
2021-03-18 12:55:43	30-40 years	Female	Single	No	Bachelor degree	6-9 years	Dormitory	ICU 5 F	Yes	almost always (3)	occasionally (2)	almost always (3)	occasionally (2)	occasionally (2)	occasionally (2)	almost always (1)	occasionally (2)	occasionally (2)	occasionally (2)	sometimes true (2)	sometimes true (2)	sometimes true (2)	rarely true (1)	rarely true (1)	sometimes true (2)	rarely true (1)	sometimes true (2)	sometimes true (2)	sometimes true (2)
2021-03-18 13:00:26	30-40 years	Female	Single	No	Bachelor degree	10-15 years	Dormitory	ICU 5 F	Yes	occasionally (2)	occasionally (2)	occasionally (2)	occasionally (2)	occasionally (2)	occasionally (2)	almost always (1)	almost never (3)	occasionally (2)	almost never (3)	often true (3)	often true (3)	sometimes true (2)	often true (3)	often true (3)	sometimes true (2)	sometimes true (2)	sometimes true (2)	often true (3)	sometimes true (2)
2021-03-19 02:09:31	20-25 years	Female	Single	No	Bachelor degree	1-2 years	Home	ED	Yes	almost always (3)	occasionally (2)	almost always (3)	occasionally (2)	occasionally (2)	almost never (1)	occasionally (2)	almost always (1)	occasionally (2)	occasionally (2)	often true (3)	often true (3)	often true (3)	often true (3)	often true (3)	often true (3)	often true (3)	often true (3)	often true (3)	often true (3)
2021-03-19 20:29:57	30-40 years	Male	Married	Yes	Bachelor degree	6-9 years	Home	ED	Yes	never (0)	never (0)	occasionally (2)	almost never (1)	occasionally (2)	occasionally (2)	almost always (1)	almost never (3)	occasionally (2)	occasionally (2)	rarely true (1)	rarely true (1)	sometimes true (2)	often true (3)	sometimes true (2)	often true (3)	rarely true (1)	often true (3)	true nearly all the time (4)	sometimes true (2)
2021-03-19 20:39:22	25-30 years	Female	Single	No	Diploma degree	3-5 years	Home	ED	Yes	occasionally (2)	almost always (3)	always (4)	occasionally (2)	occasionally (2)	almost always (3)	occasionally (2)	almost never (3)	never (4)	never (4)	not true at all (0)	sometimes true (2)	not true at all (0)	sometimes true (2)	sometimes true (2)	rarely true (1)	rarely true (1)	often true (3)	sometimes true (2)	rarely true (1)
2021-03-19 20:51:36	30-40 years	Male	Married	Yes	Bachelor degree	6-9 years	Home	ED	Yes	occasionally (2)	occasionally (2)	almost always (3)	almost always (3)	occasionally (2)	occasionally (2)	occasionally (2)	occasionally (2)	occasionally (2)	occasionally (2)	rarely true (1)	rarely true (1)	not true at all (0)	rarely true (1)	often true (3)	often true (3)	rarely true (1)	sometimes true (2)	often true (3)	rarely true (1)
2021-03-19 21:01:32	25-30 years	Male	Single	No	Bachelor degree	3-5 years	Home	ED	Yes	almost never (1)	occasionally (2)	always (4)	occasionally (2)	almost never (1)	almost always (3)	almost always (1)	occasionally (2)	occasionally (2)	occasionally (2)	sometimes true (2)	rarely true (1)	often true (3)	true nearly all the time (4)	often true (3)	often true (3)	not true at all (0)	sometimes true (2)	true nearly all the time (4)	sometimes true (2)
2021-03-19 21:12:05	25-30 years	Female	Single	No	Diploma degree	3-5 years	Home	ED	Yes	almost always (3)	occasionally (2)	almost always (3)	occasionally (2)	almost never (1)	occasionally (2)	occasionally (2)	almost never (3)	almost never (3)	almost never (3)	sometimes true (2)	rarely true (1)	not true at all (0)	not true at all (0)	rarely true (1)	often true (3)	not true at all (0)	not true at all (0)	rarely true (1)	not true at all (0)
2021-03-19 21:18:44	45+ years	Female	Married	Yes	Master degree	10-15 years	Home	ED	Yes	never (0)	almost never (1)	occasionally (2)	almost never (1)	almost never (1)	occasionally (2)	always (0)	occasionally (2)	almost always (1)	occasionally (2)	often true (3)	often true (3)	true nearly all the time (4)	true nearly all the time (4)	true nearly all the time (4)	often true (3)	sometimes true (2)	sometimes true (2)	true nearly all the time (4)	often true (3)
2021-03-19 21:25:52	30-40 years	Male	Married	Yes	Bachelor degree	6-9 years	Home	ED	Yes	almost always (3)	occasionally (2)	almost always (3)	almost always (3)	occasionally (2)	almost never (1)	occasionally (2)	occasionally (2)	almost never (3)	almost never (3)	sometimes true (2)	sometimes true (2)	sometimes true (2)	sometimes true (2)	often true (3)	sometimes true (2)	sometimes true (2)	true nearly all the time (4)	often true (3)	rarely true (1)
2021-03-19 21:42:47	30-40 years	Male	Married	Yes	Bachelor degree	6-9 years	Home	OR	Yes	occasionally (2)	almost never (1)	almost always (3)	occasionally (2)	occasionally (2)	almost always (3)	almost always (1)	almost always (1)	almost always (1)	almost always (1)	often true (3)	often true (3)	often true (3)	rarely true (1)	often true (3)	sometimes true (2)	often true (3)	often true (3)	often true (3)	often true (3)
2021-03-19 21:48:28	20-25 years	Female	Single	No	Diploma degree	3-5 years	Home	OR	Yes	almost always (3)	almost always (3)	always (4)	occasionally (2)	occasionally (2)	almost always (3)	occasionally (2)	almost never (3)	never (4)	almost never (3)	rarely true (1)	not true at all (0)	sometimes true (2)	sometimes true (2)	rarely true (1)	often true (3)	not true at all (0)	sometimes true (2)	rarely true (1)	not true at all (0)
2021-03-19 21:54:43	30-40 years	Male	Married	Yes	Master degree	10-15 years	Home	OR	Yes	never (0)	never (0)	occasionally (2)	never (0)	almost never (1)	never (0)	always (0)	always (0)	always (0)	almost always (1)	true nearly all the time (4)	often true (3)	true nearly all the time (4)	true nearly all the time (4)	true nearly all the time (4)	true nearly all the time (4)	sometimes true (2)	true nearly all the time (4)	true nearly all the time (4)	true nearly all the time (4)
2021-03-19 22:06:21	30-40 years	Female	Single	No	Bachelor degree	6-9 years	Home	OR	Yes	occasionally (2)	almost never (1)	almost always (3)	almost never (1)	almost never (1)	occasionally (2)	almost always (1)	occasionally (2)	occasionally (2)	almost always (1)	often true (3)	often true (3)	sometimes true (2)	not true at all (0)	rarely true (1)	rarely true (1)	not true at all (0)	sometimes true (2)	often true (3)	not true at all (0)
2021-03-19 22:13:24	20-25 years	Female	Single	No	Diploma degree	1-2 years	Home	OR	Yes	almost always (3)	occasionally (2)	occasionally (2)	occasionally (2)	occasionally (2)	almost always (3)	occasionally (2)	almost never (3)	occasionally (2)	always (0)	often true (3)	rarely true (1)	rarely true (1)	often true (3)	often true (3)	rarely true (1)	not true at all (0)	rarely true (1)	rarely true (1)	not true at all (0)
2021-03-19 22:17:10	25-30 years	Female	Single	No	Diploma degree	6-9 years	Home	OR	Yes	almost always (3)	almost always (3)	almost always (3)	almost always (3)	almost always (3)	almost always (3)	occasionally (2)	occasionally (2)	occasionally (2)	almost never (3)	rarely true (1)	rarely true (1)	rarely true (1)	rarely true (1)	true nearly all the time (4)	true nearly all the time (4)	often true (3)	true nearly all the time (4)	sometimes true (2)	sometimes true (2)
2021-03-19 22:25:32	30-40 years	Male	Married	Yes	Bachelor degree	6-9 years	Home	OR	Yes	occasionally (2)	almost always (3)	always (4)	occasionally (2)	almost always (3)	almost always (3)	always (0)	always (0)	almost never (3)	almost never (3)	sometimes true (2)	often true (3)	often true (3)	true nearly all the time (4)	true nearly all the time (4)	true nearly all the time (4)	not true at all (0)	often true (3)	true nearly all the time (4)	not true at all (0)
2021-03-19 22:34:07	25-30 years	Male	Single	No	Bachelor degree	3-5 years	Home	OR	Yes	almost always (3)	always (4)	always (4)	always (4)	occasionally (2)	almost always (3)	almost never (3)	almost never (3)	almost never (3)	almost never (3)	not true at all (0)	not true at all (0)	not true at all (0)	not true at all (0)	sometimes true (2)	rarely true (1)	not true at all (0)	rarely true (1)	not true at all (0)	not true at all (0)
2021-03-19 22:49:15	25-30 years	Female	Single	No	Diploma degree	3-5 years	Home	OR	Yes	occasionally (2)	almost never (1)	occasionally (2)	occasionally (2)	never (0)	almost never (1)	almost always (1)	always (0)	always (0)	always (0)	true nearly all the time (4)	sometimes true (2)	true nearly all the time (4)	rarely true (1)	often true (3)	often true (3)	sometimes true (2)	often true (3)	often true (3)	often true (3)
2021-03-19 23:56:17	25-30 years	Female	Single	No	Diploma degree	3-5 years	Home	OR	Yes	occasionally (2)	almost never (1)	occasionally (2)	occasionally (2)	never (0)	almost never (1)	almost always (1)	always (0)	always (0)	always (0)	true nearly all the time (4)	sometimes true (2)	true nearly all the time (4)	rarely true (1)	often true (3)	often true (3)	sometimes true (2)	often true (3)	often true (3)	often true (3)
2021-03-21 08:53:22	45+ years	Female	Married	No	Bachelor degree	15+ years	Home	ICU 5 F	Yes	occasionally (2)	occasionally (2)	occasionally (2)	occasionally (2)	occasionally (2)	occasionally (2)	almost always (1)	occasionally (2)	almost always (1)	occasionally (2)	often true (3)	often true (3)	often true (3)	often true (3)	often true (3)	often true (3)	often true (3)	often true (3)	often true (3)	often true (3)
2021-03-21 08:56:16	45+ years	Male	Married	Yes	Bachelor degree	15+ years	Home	intervention	Yes	occasionally (2)	occasionally (2)	occasionally (2)	almost never (1)	almost never (1)	almost never (1)	almost always (1)	always (0)	always (0)	always (0)	often true (3)	true nearly all the time (4)	true nearly all the time (4)	often true (3)	true nearly all the time (4)	often true (3)	often true (3)	true nearly all the time (4)	true nearly all the time (4)	true nearly all the time (4)
2021-03-21 08:59:17	30-40 years	Female	Single	No	Bachelor degree	10-15 years	Dormitory	ED	Yes	occasionally (2)	almost never (1)	occasionally (2)	never (0)	almost never (1)	never (0)	always (0)	always (0)	almost always (1)	occasionally (2)	true nearly all the time (4)	true nearly all the time (4)	true nearly all the time (4)	often true (3)	often true (3)	true nearly all the time (4)	often true (3)	sometimes true (2)	often true (3)	often true (3)
2021-03-21 08:59:26	45+ years	Female	Divorced	Yes	Diploma degree	15+ years	Dormitory	CSOR	Yes	occasionally (2)	almost always (3)	occasionally (2)	almost never (1)	occasionally (2)	almost never (1)	almost always (1)	occasionally (2)	occasionally (2)	occasionally (2)	true nearly all the time (4)	often true (3)	sometimes true (2)	often true (3)	often true (3)	often true (3)	often true (3)	often true (3)	often true (3)	often true (3)
2021-03-21 09:17:39	30-40 years	Female	Single	No	Bachelor degree	10-15 years	Accomodation	intervention	Yes	occasionally (2)	occasionally (2)	occasionally (2)	occasionally (2)	occasionally (2)	occasionally (2)	occasionally (2)	occasionally (2)	occasionally (2)	occasionally (2)	sometimes true (2)	sometimes true (2)	sometimes true (2)	often true (3)	true nearly all the time (4)	true nearly all the time (4)	true nearly all the time (4)	true nearly all the time (4)	true nearly all the time (4)	true nearly all the time (4)
2021-03-21 10:49:21	30-40 years	Female	Single	No	Bachelor degree	6-9 years	Dormitory	intervention	No	always (4)	almost always (3)	always (4)	occasionally (2)	almost always (3)	almost always (3)	almost always (1)	almost always (1)	always (0)	always (0)	often true (3)	often true (3)	true nearly all the time (4)	often true (3)	sometimes true (2)	often true (3)	often true (3)	often true (3)	true nearly all the time (4)	often true (3)
2021-03-21 11:59:11	30-40 years	Female	Single	No	Bachelor degree	6-9 years	Dormitory	OR	Yes	never (0)	never (0)	never (0)	never (0)	never (0)	never (0)	almost always (1)	always (0)	almost always (1)	almost always (1)	true nearly all the time (4)	often true (3)	often true (3)	often true (3)	often true (3)	often true (3)	often true (3)	true nearly all the time (4)	often true (3)	often true (3)
2021-03-21 12:25:33	30-40 years	Male	Single	No	Bachelor degree	10-15 years	Apartment	ED	Yes	occasionally (2)	occasionally (2)	occasionally (2)	occasionally (2)	occasionally (2)	occasionally (2)	occasionally (2)	occasionally (2)	occasionally (2)	occasionally (2)	sometimes true (2)	sometimes true (2)	sometimes true (2)	sometimes true (2)	sometimes true (2)	sometimes true (2)	sometimes true (2)	sometimes true (2)	sometimes true (2)	sometimes true (2)
2021-03-21 12:54:10	30-40 years	Female	Single	No	Bachelor degree	6-9 years	Dormitory	ICU 5 F	Yes	always (4)	always (4)	always (4)	always (4)	always (4)	always (4)	occasionally (2)	occasionally (2)	never (4)	always (0)	sometimes true (2)	sometimes true (2)	sometimes true (2)	sometimes true (2)	sometimes true (2), often true (3)	sometimes true (2)	sometimes true (2)	sometimes true (2)	sometimes true (2)	sometimes true (2)
2021-03-21 14:35:38	30-40 years	Female	Single	No	Bachelor degree	6-9 years	Dormitory	OR	Yes	always (4)	always (4)	always (4)	almost always (3)	almost always (3)	almost always (3)	almost always (1)	always (0)	almost always (1)	almost always (1)	true nearly all the time (4)	true nearly all the time (4)	true nearly all the time (4)	true nearly all the time (4)	true nearly all the time (4)	true nearly all the time (4)	true nearly all the time (4)	true nearly all the time (4)	true nearly all the time (4)	true nearly all the time (4)
2021-03-21 16:50:22	30-40 years	Female	Single	Yes	Diploma degree	6-9 years	Dormitory	ED	Yes	always (4)	always (4)	always (4)	always (4)	always (4)	always (4)	occasionally (2)	always (0)	always (0)	almost always (1)	often true (3)	true nearly all the time (4)	often true (3)	true nearly all the time (4)	true nearly all the time (4)	true nearly all the time (4)	true nearly all the time (4)	true nearly all the time (4)	true nearly all the time (4)	true nearly all the time (4)
2021-03-21 21:47:11	25-30 years	Male	Single	No	Bachelor degree	6-9 years	Dormitory	ICU 5 F	Yes	never (0)	almost never (1)	almost never (1)	never (0)	never (0)	never (0)	almost always (1)	always (0)	almost always (1)	almost always (1)	true nearly all the time (4)	true nearly all the time (4)	true nearly all the time (4)	true nearly all the time (4)	true nearly all the time (4)	true nearly all the time (4)	true nearly all the time (4)	true nearly all the time (4)	true nearly all the time (4)	true nearly all the time (4)
2021-03-21 23:51:44	30-40 years	Female	Single	No	Bachelor degree	6-9 years	Home	PACU	Yes	always (4)	almost always (3)	always (4)	occasionally (2)	almost always (3)	never (0)	always (0)	almost always (1)	almost always (1)	almost always (1)	true nearly all the time (4)	often true (3)	often true (3)	often true (3)	often true (3)	often true (3)	often true (3)	often true (3)	often true (3)	often true (3)
2021-03-22 05:03:11	30-40 years	Female	Married	No	Master degree	6-9 years	Dormitory	ED	Yes	almost always (3)	almost always (3)	almost always (3)	occasionally (2)	occasionally (2)	occasionally (2)	occasionally (2)	almost never (3)	almost never (3)	occasionally (2)	often true (3)	often true (3)	sometimes true (2)	sometimes true (2)	sometimes true (2)	sometimes true (2)	sometimes true (2)	sometimes true (2)	sometimes true (2)	sometimes true (2)
2021-03-22 10:23:59	30-40 years	Male	Married	No	Bachelor degree	6-9 years	Dormitory	ICU 5 F	Yes	always (4)	always (4)	almost always (3)	almost always (3)	occasionally (2)	occasionally (2)	almost always (1)	almost always (1)	almost always (1)	almost always (1)	often true (3)	often true (3)	often true (3)	sometimes true (2)	often true (3)	often true (3)	often true (3)	often true (3)	often true (3)	often true (3)
2021-03-22 11:07:07	30-40 years	Female	Married	No	Bachelor degree	6-9 years	Home	OR	No	never (0)	never (0)	occasionally (2)	never (0)	never (0)	never (0)	always (0)	always (0)	almost always (1)	always (0)	true nearly all the time (4)	true nearly all the time (4)	true nearly all the time (4)	true nearly all the time (4)	true nearly all the time (4)	true nearly all the time (4)	often true (3)	true nearly all the time (4)	often true (3)	true nearly all the time (4)
2021-03-22 11:10:31	30-40 years	Female	Married	No	Bachelor degree	6-9 years	Home	OR	Yes	never (0)	never (0)	almost never (1)	never (0)	never (0)	never (0)	almost always (1)	always (0)	almost always (1)	almost always (1)	true nearly all the time (4)	true nearly all the time (4)	true nearly all the time (4)	true nearly all the time (4)	true nearly all the time (4)	true nearly all the time (4)	often true (3)	true nearly all the time (4)	true nearly all the time (4)	true nearly all the time (4)
2021-03-22 16:38:12	30-40 years	Male	Married	Yes	Bachelor degree	10-15 years	Home	ED	Yes	always (4)	always (4)	always (4)	always (4)	always (4)	always (4)	almost always (1)	almost always (1)	almost always (1)	almost always (1)	sometimes true (2)	sometimes true (2)	sometimes true (2)	sometimes true (2)	sometimes true (2)	sometimes true (2)	sometimes true (2)	sometimes true (2)	sometimes true (2)	sometimes true (2)
2021-03-22 16:38:32	25-30 years	Female	Single	No	Bachelor degree	6-9 years	Dormitory	ED	Yes	occasionally (2)	never (0)	occasionally (2)	almost never (1)	almost never (1)	almost never (1)	almost always (1)	almost always (1)	always (0)	almost always (1)	often true (3)	often true (3)	often true (3)	often true (3)	often true (3)	often true (3)	often true (3)	often true (3)	often true (3)	often true (3)
2021-03-22 16:42:37	25-30 years	Male	Single	No	Bachelor degree	6-9 years	With relatives/ friends	ED	Yes	almost always (3)	almost always (3)	almost always (3)	occasionally (2)	almost always (3)	occasionally (2)	almost always (1)	almost always (1)	almost always (1)	almost always (1)	often true (3)	often true (3)	often true (3)	sometimes true (2)	sometimes true (2)	often true (3)	often true (3)	sometimes true (2)	sometimes true (2)	sometimes true (2)
2021-03-22 16:44:57	20-25 years	Female	Single	No	Bachelor degree	Under a year	Home	ED	Yes	occasionally (2)	almost never (1)	almost never (1)	almost never (1)	occasionally (2)	occasionally (2)	occasionally (2)	occasionally (2)	occasionally (2)	occasionally (2)	sometimes true (2)	sometimes true (2)	sometimes true (2)	sometimes true (2)	sometimes true (2)	sometimes true (2)	sometimes true (2)	sometimes true (2)	sometimes true (2)	sometimes true (2)
2021-03-22 16:49:14	30-40 years	Female	Married	No	Bachelor degree	6-9 years	Home	ED	Yes	almost always (3)	always (4)	almost always (3)	almost never (1)	almost never (1)	almost never (1)	almost always (1)	almost always (1)	occasionally (2)	occasionally (2)	often true (3)	often true (3)	true nearly all the time (4)	often true (3)	often true (3)	often true (3)	true nearly all the time (4)	often true (3)	often true (3)	often true (3)
2021-03-22 16:50:11	30-40 years	Female	Married	No	Bachelor degree	6-9 years	Home	ED	Yes	almost always (3)	always (4)	almost always (3)	almost never (1)	almost never (1)	almost never (1)	almost always (1)	almost always (1)	occasionally (2)	occasionally (2)	often true (3)	often true (3)	true nearly all the time (4)	often true (3)	often true (3)	often true (3)	true nearly all the time (4)	often true (3)	often true (3)	often true (3)
2021-03-22 16:58:45	30-40 years	Female	Single	No	Bachelor degree	6-9 years	Dormitory	ED	Yes	occasionally (2)	never (0)	almost never (1), occasionally (2)	never (0), occasionally (2)	almost never (1)	almost never (1)	almost always (1)	occasionally (2)	almost always (1)	occasionally (2)	true nearly all the time (4)	true nearly all the time (4)	often true (3)	true nearly all the time (4)	true nearly all the time (4)	true nearly all the time (4)	often true (3)	often true (3)	often true (3)	true nearly all the time (4)
2021-03-22 16:58:53	30-40 years	Male	Married	No	Bachelor degree	6-9 years	With relatives/ friends	ED	Yes	almost always (3)	almost always (3)	occasionally (2)	almost never (1)	occasionally (2)	almost never (1)	almost always (1)	almost always (1)	almost always (1)	almost always (1)	often true (3)	often true (3)	often true (3)	often true (3)	often true (3)	often true (3)	true nearly all the time (4)	often true (3)	true nearly all the time (4)	often true (3)
2021-03-22 17:18:35	20-25 years	Female	Single	No	Bachelor degree	Under a year	Home	ED	Yes	occasionally (2)	almost never (1)	almost never (1)	almost never (1)	occasionally (2)	occasionally (2)	occasionally (2)	occasionally (2)	occasionally (2)	occasionally (2)	sometimes true (2)	sometimes true (2)	sometimes true (2)	sometimes true (2)	sometimes true (2)	sometimes true (2)	sometimes true (2)	sometimes true (2)	sometimes true (2)	sometimes true (2)
2021-03-22 17:39:53	30-40 years	Male	Married	Yes	Bachelor degree	10-15 years	Home	ED	Yes	always (4)	always (4)	always (4)	always (4)	always (4)	always (4)	almost always (1)	almost always (1)	almost always (1)	almost always (1)	sometimes true (2)	sometimes true (2)	sometimes true (2)	sometimes true (2)	sometimes true (2)	sometimes true (2)	sometimes true (2)	sometimes true (2)	sometimes true (2)	sometimes true (2)
2021-03-22 18:05:42	30-40 years	Female	Married	Yes	Bachelor degree	15+ years	Home	PICU	Yes	never (0)	never (0)	never (0)	never (0)	never (0)	never (0)	always (0)	always (0)	always (0)	occasionally (2), always (0)	true nearly all the time (4)	true nearly all the time (4)	true nearly all the time (4)	true nearly all the time (4)	true nearly all the time (4)	true nearly all the time (4)	true nearly all the time (4)	true nearly all the time (4)	true nearly all the time (4)	true nearly all the time (4)
2021-03-22 18:10:45	45+ years	Female	Married	Yes	Bachelor degree	15+ years	Dormitory	PICU	Yes	always (4)	almost always (3)	almost always (3)	occasionally (2)	almost always (3)	occasionally (2)	occasionally (2)	occasionally (2)	occasionally (2)	occasionally (2)	sometimes true (2)	sometimes true (2)	true nearly all the time (4)	sometimes true (2)	true nearly all the time (4)	sometimes true (2)	true nearly all the time (4)	sometimes true (2)	true nearly all the time (4)	true nearly all the time (4)
2021-03-22 18:15:56	30-40 years	Female	Widow	Yes	Bachelor degree	10-15 years	Dormitory	PICU	Yes	always (4)	occasionally (2)	almost always (3)	occasionally (2)	always (4)	occasionally (2)	almost always (1)	occasionally (2)	almost never (3)	occasionally (2)	true nearly all the time (4)	true nearly all the time (4)	true nearly all the time (4)	often true (3)	true nearly all the time (4)	true nearly all the time (4)	true nearly all the time (4)	often true (3)	true nearly all the time (4)	often true (3)
2021-03-22 18:22:07	20-25 years	Female	Single	No	Bachelor degree	Under a year	Home	PICU	Yes	occasionally (2)	almost never (1)	almost never (1)	almost never (1)	almost never (1)	never (0)	occasionally (2)	almost always (1)	almost always (1)	occasionally (2)	sometimes true (2)	sometimes true (2)	often true (3)	true nearly all the time (4)	true nearly all the time (4)	sometimes true (2)	often true (3)	rarely true (1)	true nearly all the time (4)	sometimes true (2)
2021-03-22 18:46:32	30-40 years	Male	Single	No	Master degree	10-15 years	Home	ED	Yes	occasionally (2)	almost never (1)	occasionally (2)	occasionally (2)	occasionally (2)	occasionally (2)	always (0)	occasionally (2)	occasionally (2)	almost never (3)	sometimes true (2)	often true (3)	often true (3)	true nearly all the time (4)	sometimes true (2)	true nearly all the time (4)	often true (3)	often true (3)	true nearly all the time (4)	sometimes true (2)
2021-03-22 18:58:08	30-40 years	Female	Single	No	Bachelor degree	10-15 years	Dormitory	ICU 5 F	Yes	occasionally (2)	almost never (1)	occasionally (2)	occasionally (2)	occasionally (2)	occasionally (2)	almost always (1), always (0)	almost always (1)	occasionally (2)	almost always (1)	true nearly all the time (4)	true nearly all the time (4)	true nearly all the time (4)	true nearly all the time (4)	often true (3), true nearly all the time (4)	true nearly all the time (4)	often true (3)	often true (3)	true nearly all the time (4)	often true (3)
2021-03-22 19:09:49	30-40 years	Female	Single	No	Bachelor degree	10-15 years	Dormitory	ICU 5 F	Yes	occasionally (2)	occasionally (2)	occasionally (2)	almost never (1)	almost always (3)	occasionally (2)	almost always (1)	occasionally (2)	occasionally (2)	occasionally (2)	often true (3)	sometimes true (2)	often true (3)	true nearly all the time (4)	true nearly all the time (4)	true nearly all the time (4)	true nearly all the time (4)	often true (3)	true nearly all the time (4)	true nearly all the time (4)
2021-03-22 19:12:37	25-30 years	Female	Single	No	Bachelor degree	3-5 years	Home	ED	Yes	almost always (3)	almost always (3)	almost always (3)	almost always (3)	almost always (3)	almost always (3)	almost always (1)	almost always (1)	occasionally (2)	almost always (1)	often true (3)	often true (3)	often true (3)	often true (3)	often true (3)	often true (3)	often true (3)	often true (3)	often true (3)	often true (3)
2021-03-22 19:16:09	30-40 years	Male	Married	Yes	Bachelor degree	6-9 years	Dormitory	ICU 5 F	Yes	almost always (3)	almost always (3)	almost always (3)	occasionally (2)	almost always (3)	almost always (3)	occasionally (2)	occasionally (2)	occasionally (2)	occasionally (2)	sometimes true (2)	sometimes true (2)	often true (3)	sometimes true (2)	sometimes true (2)	sometimes true (2)	sometimes true (2)	sometimes true (2)	sometimes true (2)	sometimes true (2)
2021-03-22 19:16:29	30-40 years	Male	Married	No	Bachelor degree	10-15 years	Home	ICU 5 F	Yes	always (4)	always (4)	almost always (3)	always (4)	always (4)	almost always (3)	occasionally (2)	almost never (3)	occasionally (2)	occasionally (2)	often true (3)	sometimes true (2)	sometimes true (2)	often true (3)	often true (3)	often true (3)	true nearly all the time (4)	rarely true (1)	often true (3)	often true (3)
2021-03-22 19:17:07	30-40 years	Female	Single	Yes	Bachelor degree	10-15 years	Dormitory	ICU 5 F	Yes	always (4)	always (4)	always (4)	almost always (3)	always (4)	almost always (3)	occasionally (2)	occasionally (2)	occasionally (2)	almost never (3)	sometimes true (2)	sometimes true (2)	sometimes true (2)	sometimes true (2)	sometimes true (2)	sometimes true (2)	sometimes true (2)	often true (3)	often true (3)	often true (3)
2021-03-22 19:27:40	25-30 years	Female	Married	Yes	Bachelor degree	6-9 years	Home	ED	Yes	almost always (3)	almost always (3)	always (4)	occasionally (2)	almost always (3)	almost always (3)	almost always (1)	occasionally (2)	occasionally (2)	occasionally (2)	often true (3)	often true (3)	often true (3)	often true (3)	often true (3)	often true (3)	often true (3)	often true (3)	often true (3)	often true (3)
2021-03-22 19:41:42	45+ years	Female	Divorced	Yes	Diploma degree	15+ years	Dormitory	ED	Yes	always (4)	always (4)	always (4)	always (4)	always (4)	always (4)	almost always (1)	occasionally (2)	almost always (1)	almost always (1)	true nearly all the time (4)	true nearly all the time (4)	true nearly all the time (4)	true nearly all the time (4)	true nearly all the time (4)	true nearly all the time (4)	true nearly all the time (4)	true nearly all the time (4)	true nearly all the time (4)	true nearly all the time (4)
2021-03-22 19:49:14	30-40 years	Male	Married	Yes	Bachelor degree	10-15 years	Dormitory	ED	Yes	almost always (3)	always (4)	occasionally (2), almost always (3)	always (4)	almost always (3)	almost never (1)	almost never (3), almost always (1)	almost never (3)	almost never (3)	never (4)	sometimes true (2)	true nearly all the time (4)	true nearly all the time (4)	true nearly all the time (4)	true nearly all the time (4)	true nearly all the time (4)	true nearly all the time (4)	true nearly all the time (4)	true nearly all the time (4)	true nearly all the time (4)
2021-03-22 19:49:51	25-30 years	Male	Married	No	Bachelor degree	1-2 years	Dormitory	ED	Yes	occasionally (2)	almost never (1)	occasionally (2)	occasionally (2)	almost never (1)	occasionally (2)	almost always (1)	occasionally (2)	almost always (1)	almost never (3)	often true (3)	often true (3)	sometimes true (2)	true nearly all the time (4)	sometimes true (2)	sometimes true (2)	often true (3)	often true (3)	true nearly all the time (4)	often true (3)
2021-03-22 19:51:57	25-30 years	Female	Divorced	No	Bachelor degree	3-5 years	Home	ED	Yes	occasionally (2)	occasionally (2)	occasionally (2)	almost never (1)	occasionally (2)	almost never (1)	almost never (3)	never (4)	never (4)	never (4)	often true (3)	true nearly all the time (4)	often true (3)	sometimes true (2)	rarely true (1)	true nearly all the time (4)	sometimes true (2)	often true (3)	true nearly all the time (4)	not true at all (0)
2021-03-22 19:54:41	25-30 years	Female	Married	Yes	Master degree	6-9 years	With relatives/ friends	ED	Yes	almost always (3)	almost always (3)	almost always (3)	almost always (3)	almost always (3)	almost always (3)	almost always (1)	occasionally (2)	occasionally (2)	occasionally (2)	often true (3)	often true (3)	often true (3)	often true (3)	often true (3)	true nearly all the time (4)	often true (3)	true nearly all the time (4)	true nearly all the time (4)	true nearly all the time (4)
2021-03-22 20:05:11	25-30 years	Female	Single	No	Bachelor degree	6-9 years	Dormitory	PACU	Yes	almost always (3)	occasionally (2)	almost always (3)	almost always (3)	always (4)	occasionally (2)	almost always (1)	almost always (1)	almost always (1)	almost always (1)	often true (3)	often true (3)	often true (3)	true nearly all the time (4)	sometimes true (2)	sometimes true (2)	sometimes true (2)	sometimes true (2), often true (3)	often true (3)	often true (3)
2021-03-22 20:30:53	30-40 years	Female	Married	Yes	Bachelor degree	10-15 years	Dormitory	OR	Yes	always (4)	always (4)	always (4)	almost never (1)	always (4)	almost never (1)	always (0)	never (4), occasionally (2)	occasionally (2)	occasionally (2)	sometimes true (2)	not true at all (0)	not true at all (0)	often true (3)	true nearly all the time (4)	true nearly all the time (4)	sometimes true (2)	sometimes true (2)	often true (3)	sometimes true (2)
2021-03-22 20:40:53	25-30 years	Female	Married	Yes	Diploma degree	10-15 years	Dormitory	NICU	No	occasionally (2)	occasionally (2)	occasionally (2)	occasionally (2)	occasionally (2)	occasionally (2)	occasionally (2)	occasionally (2)	occasionally (2)	occasionally (2)	often true (3)	often true (3)	often true (3)	often true (3)	often true (3)	often true (3)	often true (3)	often true (3)	often true (3)	often true (3)
2021-03-22 20:43:54	25-30 years	Female	Single	No	Bachelor degree	1-2 years	Home	NICU	Yes	almost always (3)	almost always (3)	occasionally (2)	occasionally (2), almost always (3)	almost always (3)	almost always (3)	almost always (1)	occasionally (2)	occasionally (2)	occasionally (2)	sometimes true (2)	sometimes true (2)	sometimes true (2)	often true (3)	often true (3)	often true (3)	sometimes true (2)	sometimes true (2)	sometimes true (2)	sometimes true (2)
2021-03-22 20:44:09	30-40 years	Female	Married	Yes	Bachelor degree	15+ years	Dormitory	NICU	Yes	almost always (3)	almost always (3)	almost always (3)	almost always (3)	almost always (3)	almost always (3)	almost never (3)	almost never (3)	almost never (3)	almost never (3)	often true (3)	sometimes true (2)	often true (3)	true nearly all the time (4)	true nearly all the time (4)	true nearly all the time (4)	true nearly all the time (4)	true nearly all the time (4)	true nearly all the time (4)	often true (3)
2021-03-22 20:44:43	30-40 years	Female	Single	No	Bachelor degree	10-15 years	Dormitory	NICU	Yes	always (4)	almost always (3), always (4)	almost always (3)	almost always (3)	always (4)	almost always (3)	occasionally (2)	almost always (1)	occasionally (2)	occasionally (2), almost always (1)	often true (3)	often true (3)	often true (3)	sometimes true (2)	sometimes true (2)	true nearly all the time (4)	often true (3)	sometimes true (2)	sometimes true (2)	sometimes true (2)
2021-03-22 20:45:13	25-30 years	Female	Married	Yes	Diploma degree	6-9 years	Dormitory	NICU	No	almost always (3)	occasionally (2)	almost always (3)	occasionally (2)	almost always (3)	occasionally (2)	occasionally (2)	almost always (1)	occasionally (2)	almost always (1)	often true (3)	often true (3)	often true (3)	sometimes true (2), often true (3)	often true (3)	often true (3)	often true (3)	often true (3)	sometimes true (2)	often true (3)
2021-03-22 20:46:10	30-40 years	Female	Single	Yes	Master degree	6-9 years	Dormitory	NICU	No	almost always (3)	occasionally (2)	almost always (3)	almost always (3)	occasionally (2)	almost always (3)	almost never (3)	occasionally (2)	almost never (3)	occasionally (2)	sometimes true (2)	often true (3)	sometimes true (2)	often true (3)	sometimes true (2)	sometimes true (2)	often true (3)	often true (3)	often true (3)	sometimes true (2)
2021-03-22 20:54:15	30-40 years	Male	Married	Yes	Bachelor degree	15+ years	Home	NICU	Yes	almost never (1)	never (0)	occasionally (2)	almost never (1)	occasionally (2)	occasionally (2)	almost never (3)	never (4)	never (4)	never (4)	not true at all (0)	sometimes true (2)	rarely true (1)	rarely true (1)	rarely true (1)	rarely true (1)	rarely true (1)	not true at all (0)	not true at all (0)	not true at all (0)
2021-03-22 20:57:21	30-40 years	Female	Single	Yes	Diploma degree	6-9 years	Dormitory	NICU	Yes	occasionally (2)	never (0)	almost always (3)	occasionally (2)	always (4)	occasionally (2)	always (0)	always (0)	always (0)	always (0)	true nearly all the time (4)	true nearly all the time (4)	true nearly all the time (4)	true nearly all the time (4)	true nearly all the time (4)	true nearly all the time (4)	true nearly all the time (4)	true nearly all the time (4)	true nearly all the time (4)	true nearly all the time (4)
2021-03-22 21:08:46	25-30 years	Female	Single	No	Bachelor degree	3-5 years	Dormitory	ED	Yes	occasionally (2)	occasionally (2)	occasionally (2)	occasionally (2)	occasionally (2)	occasionally (2)	occasionally (2)	almost always (1)	almost always (1)	almost always (1)	often true (3)	often true (3)	sometimes true (2)	often true (3)	often true (3)	often true (3)	often true (3)	often true (3)	often true (3)	often true (3)
2021-03-22 21:10:51	30-40 years	Female	Single	No	Bachelor degree	10-15 years	Dormitory	NICU	Yes	always (4)	almost always (3), always (4)	almost always (3)	almost always (3)	always (4)	almost always (3)	occasionally (2)	almost always (1)	occasionally (2)	occasionally (2), almost always (1)	often true (3)	often true (3)	often true (3)	sometimes true (2)	sometimes true (2)	true nearly all the time (4)	often true (3)	sometimes true (2)	sometimes true (2)	sometimes true (2)
2021-03-22 21:12:39	30-40 years	Female	Single	No	Bachelor degree	10-15 years	Dormitory	NICU	Yes	always (4)	almost always (3), always (4)	almost always (3)	almost always (3)	always (4)	almost always (3)	occasionally (2)	almost always (1)	occasionally (2)	occasionally (2), almost always (1)	often true (3)	often true (3)	often true (3)	sometimes true (2)	sometimes true (2)	true nearly all the time (4)	often true (3)	sometimes true (2)	sometimes true (2)	sometimes true (2)
2021-03-22 22:06:42	30-40 years	Female	Married	No	Bachelor degree	6-9 years	Home	ED	Yes	almost always (3)	always (4)	almost always (3)	almost never (1)	almost never (1)	almost never (1)	almost always (1)	almost always (1)	occasionally (2)	occasionally (2)	often true (3)	often true (3)	true nearly all the time (4)	often true (3)	often true (3)	often true (3)	true nearly all the time (4)	often true (3)	often true (3)	often true (3)
2021-03-22 22:11:42	25-30 years	Female	Divorced	No	Bachelor degree	3-5 years	Home	ED	Yes	occasionally (2)	occasionally (2)	occasionally (2)	almost never (1)	occasionally (2)	almost never (1)	almost never (3)	never (4)	never (4)	never (4)	often true (3)	true nearly all the time (4)	often true (3)	sometimes true (2)	rarely true (1)	true nearly all the time (4)	sometimes true (2)	often true (3)	true nearly all the time (4)	not true at all (0)
2021-03-22 22:49:16	25-30 years	Male	Married	No	Bachelor degree	1-2 years	Dormitory	ED	Yes	occasionally (2)	almost never (1)	occasionally (2)	occasionally (2)	almost never (1)	occasionally (2)	almost always (1)	occasionally (2)	almost always (1)	almost never (3)	often true (3)	often true (3)	sometimes true (2)	true nearly all the time (4)	sometimes true (2)	sometimes true (2)	often true (3)	often true (3)	true nearly all the time (4)	often true (3)
2021-03-23 03:21:01	25-30 years	Female	Married	Yes	Bachelor degree	6-9 years	Home	ED	Yes	almost always (3)	almost always (3)	always (4)	occasionally (2)	almost always (3)	almost always (3)	almost always (1)	occasionally (2)	occasionally (2)	occasionally (2)	often true (3)	often true (3)	often true (3)	often true (3)	often true (3)	often true (3)	often true (3)	often true (3)	often true (3)	often true (3)
2021-03-23 13:19:14	30-40 years	Female	Single	Yes	Bachelor degree	10-15 years	Dormitory	ICU 5 F	Yes	occasionally (2)	occasionally (2)	occasionally (2)	almost never (1)	occasionally (2)	occasionally (2)	almost always (1)	almost always (1)	occasionally (2)	occasionally (2)	often true (3)	often true (3)	often true (3)	often true (3)	often true (3)	often true (3)	often true (3)	often true (3)	often true (3)	often true (3)
2021-03-23 16:34:22	30-40 years	Female	Single	No	Bachelor degree	6-9 years	Dormitory	OR	Yes	always (4)	always (4)	always (4)	almost always (3)	almost always (3)	almost always (3)	almost always (1)	always (0)	almost always (1)	almost always (1)	true nearly all the time (4)	true nearly all the time (4)	true nearly all the time (4)	true nearly all the time (4)	true nearly all the time (4)	true nearly all the time (4)	true nearly all the time (4)	true nearly all the time (4)	true nearly all the time (4)	true nearly all the time (4)
2021-03-23 16:34:24	30-40 years	Female	Single	No	Bachelor degree	6-9 years	Dormitory	OR	Yes	almost always (3)	occasionally (2)	occasionally (2)	occasionally (2)	occasionally (2)	occasionally (2)	almost always (1)	almost always (1)	occasionally (2)	occasionally (2)	often true (3)	often true (3)	often true (3)	often true (3)	sometimes true (2)	true nearly all the time (4)	true nearly all the time (4)	true nearly all the time (4)	true nearly all the time (4)	true nearly all the time (4)
2021-03-23 21:39:01	25-30 years	Female	Divorced	No	Bachelor degree	3-5 years	Home	ED	Yes	occasionally (2)	occasionally (2)	occasionally (2)	almost never (1)	occasionally (2)	almost never (1)	almost never (3)	never (4)	never (4)	never (4)	often true (3)	true nearly all the time (4)	often true (3)	sometimes true (2)	rarely true (1)	true nearly all the time (4)	sometimes true (2)	often true (3)	true nearly all the time (4)	not true at all (0)
2021-03-23 22:04:54	25-30 years	Female	Single	No	Bachelor degree	6-9 years	Home	ICU 5 F	Yes	occasionally (2)	never (0)	occasionally (2)	almost never (1)	almost never (1)	almost never (1)	occasionally (2)	occasionally (2)	occasionally (2)	occasionally (2)	often true (3)	often true (3)	often true (3)	often true (3)	often true (3)	often true (3)	often true (3)	often true (3)	often true (3)	often true (3)
2021-03-23 23:37:17	25-30 years	Female	Divorced	No	Bachelor degree	3-5 years	Home	ED	Yes	occasionally (2)	occasionally (2)	occasionally (2)	almost never (1)	occasionally (2)	almost never (1)	almost never (3)	never (4)	never (4)	never (4)	often true (3)	true nearly all the time (4)	often true (3)	sometimes true (2)	rarely true (1)	true nearly all the time (4)	sometimes true (2)	often true (3)	true nearly all the time (4)	not true at all (0)
2021-03-24 05:59:08	30-40 years	Female	Single	No	Bachelor degree	3-5 years	Dormitory	NICU	Yes	almost always (3)	almost always (3)	occasionally (2)	almost always (3)	almost always (3)	almost always (3)	almost always (1)	almost always (1)	almost always (1)	occasionally (2)	sometimes true (2)	sometimes true (2)	sometimes true (2)	sometimes true (2)	sometimes true (2)	sometimes true (2)	sometimes true (2)	sometimes true (2)	sometimes true (2)	sometimes true (2)
2021-03-24 06:25:53	45+ years	Female	Divorced	Yes	Bachelor degree	15+ years	Home	ED	Yes	almost always (3)	always (4)	almost always (3)	never (0)	never (0)	never (0)	always (0)	always (0)	never (4)	never (4)	true nearly all the time (4)	often true (3)	sometimes true (2)	sometimes true (2)	rarely true (1)	often true (3)	often true (3)	often true (3)	often true (3)	sometimes true (2)
2021-04-16 21:12:31	45+ years	Female	Married	Yes	Bachelor degree	15+ years	Dormitory	PICU	Yes	occasionally (2)	occasionally (2)	occasionally (2)	occasionally (2)	almost always (3)	occasionally (2)	occasionally (2)	occasionally (2)	occasionally (2)	occasionally (2)	often true (3)	sometimes true (2)	true nearly all the time (4)	sometimes true (2)	true nearly all the time (4)	often true (3)	sometimes true (2)	sometimes true (2)	true nearly all the time (4)	often true (3)
2021-04-20 00:33:38	45+ years	Female	Single	Yes	Bachelor degree	15+ years	Hospital accommodation	OR	Yes	occasionally (2)	almost always (3)	occasionally (2)	almost never (1)	almost never (1)	almost never (1)	always (0)	always (0)	always (0)	always (0)	true nearly all the time (4)	true nearly all the time (4)	often true (3)	true nearly all the time (4)	true nearly all the time (4)	true nearly all the time (4)	true nearly all the time (4)	true nearly all the time (4)	true nearly all the time (4)	true nearly all the time (4)
2021-07-27 14:26:04	30-40 years	Female	Single	No	Bachelor degree	10-15 years	Accomodation	intervention	Yes	occasionally (2)	occasionally (2)	occasionally (2)	occasionally (2)	occasionally (2)	occasionally (2)	occasionally (2)	occasionally (2)	occasionally (2)	occasionally (2)	sometimes true (2)	sometimes true (2)	sometimes true (2)	often true (3)	true nearly all the time (4)	true nearly all the time (4)	true nearly all the time (4)	true nearly all the time (4)	true nearly all the time (4)	true nearly all the time (4)
